# Supplementary material for: High-Fat or High-Carbohydrate Meal—Does It Affect the Metabolism of Men with Excess Body Weight?
Source: Nutrients. 2022 Jul 13;14(14):2876. doi: 10.3390/nu14142876 (PMC9323987; doi:10.3390/nu14142876)
Supplement: Supplementary file 1 [file nutrients-14-02876-s001.zip]

Archive with 1 entries (1 files):
- nutrients-1785695-supplementary.pdf
